# Supplementary material for: A multicentre comparative study of serological methods for diagnosing Chagas disease in Brazil
Source: Mem Inst Oswaldo Cruz. 2025 Jun 13;120:e240282. doi: 10.1590/0074-02760240282 (PMC12165711; doi:10.1590/0074-02760240282)
Supplement: Supplementary file 1 [file 1678-8060-mioc-120-e240282-s.xlsx]

## Sheet: Table S1
Sample ID	Reference standard tests results			Clinical presentation	Final Result	EIA							HAI		RIFI			RTD				CMIA
	EIA	IIF	IHA			EIABio	EIADia	EIARec	EIALis	EIASym	EIAEur	EIAGol	IHAWie	IHAGol	IIFVir	IIFCon	IIFBio	RTDOns	RTDSdb	RTDWlc	RTDBio	CMIAAr
1884	0.18	160	80	Not applicable	Visceral leishmaniasis	POS	POS	POS	POS	POS	NEG	POS	POS	POS	POS	POS	NEG	NEG	POS	POS	NEG	POS
1969	0.19	2560	320	Not applicable	Visceral leishmaniasis	NEG	NEG	POS	POS	NEG	NEG	IND	POS	NEG	POS	NEG	POS	NEG	POS	POS	NEG	POS
7022	2.5	320	160	Heart disease	T. cruzi-positive	POS	POS	POS	POS	POS	POS	POS	POS	POS	POS	POS	POS	POS	POS	POS	POS	POS
7438	0.2	<10	<40	Not applicable	T. cruzi-negative	NEG	NEG	NEG	NEG	NEG	NEG	NEG	NEG	NEG	NEG	NEG	POS	NEG	NEG	NEG	NEG	NEG
8762	1.3	160	320	Heart disease	T. cruzi-positive	POS	POS	POS	POS	POS	POS	POS	POS	NEG	POS	POS	POS	POS	POS	POS	POS	POS
8998	0.2	<10	<40	Not applicable	T. cruzi-negative	IND	NEG	NEG	NEG	NEG	POS	NEG	NEG	NEG	POS	NEG	NEG	NEG	NEG	NEG	NEG	NEG
9097	2.6	1280	160	Megaesophagus	T. cruzi-positive	POS	POS	POS	POS	POS	POS	POS	POS	POS	POS	POS	POS	POS	POS	POS	POS	POS
9143	2.5	320	320	Heart disease	T. cruzi-positive	IND	POS	POS	POS	POS	POS	POS	POS	POS	POS	POS	POS	POS	POS	POS	POS	POS
9212	2.3	160	320	Heart disease	T. cruzi-positive	POS	POS	POS	POS	POS	POS	POS	POS	POS	POS	POS	POS	POS	POS	POS	POS	POS
9663	2.5	320	80	Heart disease	T. cruzi-positive	POS	POS	POS	POS	POS	IND	IND	POS	NEG	POS	POS	POS	POS	POS	POS	POS	POS
9695	1.8	320	160	Heart disease	T. cruzi-positive	POS	POS	POS	POS	POS	POS	POS	POS	POS	POS	POS	POS	POS	POS	NEG	POS	POS
9736	2.7	320	160	Megacolon	T. cruzi-positive	POS	POS	POS	POS	POS	IND	NEG	POS	NEG	POS	NEG	POS	POS	POS	POS	POS	POS
9842	0.1	<10	640	Not applicable	T. cruzi-negative	NEG	NEG	NEG	NEG	NEG	NEG	NEG	POS	NEG	NEG	NEG	NEG	NEG	NEG	NEG	NEG	NEG
9939	2.7	80	80	Heart disease	T. cruzi-positive	POS	POS	POS	POS	POS	POS	POS	POS	POS	POS	POS	POS	POS	POS	NEG	POS	POS
10015	2.2	160	160	Heart disease	T. cruzi-positive	POS	POS	POS	POS	POS	NEG	POS	POS	POS	POS	POS	POS	POS	POS	POS	POS	POS
10512	1.3	160	160	Heart disease	T. cruzi-positive	POS	POS	POS	POS	POS	NEG	POS	POS	NEG	POS	POS	POS	POS	POS	POS	POS	POS
10558	0.7	<10	<40	Not applicable	T. cruzi-negative	NEG	NEG	NEG	NEG	NEG	NEG	NEG	POS	NEG	IND	NEG	NEG	NEG	NEG	NEG	NEG	NEG
10609	1.9	160	640	Megacolon	T. cruzi-positive	POS	IND	POS	POS	POS	IND	POS	POS	POS	POS	POS	POS	POS	POS	POS	POS	POS
10889	1.5	160	320	Heart disease	T. cruzi-positive	POS	POS	POS	POS	POS	POS	POS	POS	POS	POS	POS	POS	POS	POS	POS	POS	POS
10893	2	320	160	Indeterminate form	T. cruzi-positive	POS	POS	POS	POS	POS	IND	POS	POS	POS	POS	POS	NEG	POS	POS	POS	POS	POS
10948	1.6	320	160	Indeterminate form	T. cruzi-positive	POS	POS	POS	POS	POS	POS	POS	POS	NEG	POS	POS	POS	POS	POS	POS	POS	POS
11006	1.3	640	160	Indeterminate form	T. cruzi-positive	POS	POS	POS	POS	POS	POS	POS	POS	POS	POS	POS	POS	POS	POS	POS	POS	POS
11306	1.5	160	1280	Indeterminate form	T. cruzi-positive	POS	POS	POS	POS	POS	POS	POS	POS	POS	POS	POS	POS	POS	POS	POS	POS	POS
11375	3.2	160	80	Indeterminate form	T. cruzi-positive	POS	POS	POS	POS	POS	POS	POS	POS	POS	POS	POS	POS	POS	POS	POS	POS	POS
11434	1.6	160	80	Indeterminate form	T. cruzi-positive	POS	POS	POS	POS	POS	POS	POS	POS	NEG	POS	POS	POS	POS	POS	POS	POS	POS
11589	0.6	<10	<40	Not applicable	T. cruzi-negative	NEG	NEG	NEG	POS	NEG	NEG	NEG	NEG	NEG	NEG	NEG	NEG	NEG	NEG	NEG	NEG	NEG
11609	1.6	160	640	Indeterminate form	T. cruzi-positive	POS	POS	POS	POS	POS	POS	POS	POS	POS	POS	POS	POS	POS	POS	POS	POS	POS
12162	0.6	10	<40	Not applicable	T. cruzi-negative	NEG	NEG	NEG	NEG	NEG	NEG	NEG	NEG	NEG	IND	NEG	NEG	NEG	NEG	NEG	NEG	POS
12246	1.4	320	320	Indeterminate form	T. cruzi-positive	POS	POS	POS	POS	POS	POS	POS	POS	POS	POS	POS	POS	POS	POS	POS	POS	POS
12347	0.5	10	<40	Not applicable	T. cruzi-negative	POS	POS	POS	POS	POS	POS	NEG	NEG	NEG	IND	NEG	NEG	POS	NEG	NEG	POS	POS
12560	2.7	160	320	Indeterminate form	T. cruzi-positive	POS	POS	POS	POS	POS	POS	POS	POS	POS	POS	POS	POS	POS	POS	POS	POS	POS
12648	3.1	640	640	Indeterminate form	T. cruzi-positive	POS	POS	POS	POS	POS	POS	POS	POS	POS	POS	POS	POS	POS	POS	POS	POS	POS
12708	3.3	320	160	Indeterminate form	T. cruzi-positive	POS	POS	POS	POS	POS	POS	POS	POS	POS	POS	POS	POS	POS	POS	POS	POS	POS
12711	3.3	320	160	Indeterminate form	T. cruzi-positive	POS	POS	POS	POS	POS	POS	POS	POS	POS	POS	POS	POS	POS	POS	POS	POS	POS
12723	2.9	160	320	Indeterminate form	T. cruzi-positive	POS	POS	POS	POS	POS	POS	POS	POS	POS	POS	POS	POS	POS	POS	POS	POS	POS
12830	0.2	20	80	Not applicable	Cutaneous leishmaniasis	POS	POS	POS	POS	POS	IND	POS	NEG	NEG	IND	NEG	NEG	POS	POS	POS	POS	POS
13053	1.6	1280	640	Indeterminate form	T. cruzi-positive	POS	POS	POS	POS	POS	POS	POS	POS	POS	POS	POS	POS	POS	POS	POS	POS	POS
13128	2.3	160	160	Indeterminate form	T. cruzi-positive	POS	POS	POS	POS	POS	POS	POS	POS	POS	POS	POS	NEG	POS	POS	POS	POS	POS
13268	1.9	160	160	Indeterminate form	T. cruzi-positive	POS	IND	POS	POS	POS	POS	POS	POS	NEG	POS	POS	NEG	POS	POS	POS	POS	POS
13401	0.5	40	<40	Not applicable	Cutaneous leishmaniasis	POS	POS	NEG	POS	POS	NEG	NEG	POS	NEG	POS	NEG	POS	NEG	POS	POS	NEG	NEG
13558	1.8	160	640	Indeterminate form	T. cruzi-positive	POS	POS	POS	POS	POS	POS	POS	POS	POS	POS	POS	POS	POS	POS	POS	POS	POS
13673	2.4	160	640	Indeterminate form	T. cruzi-positive	POS	POS	POS	POS	POS	POS	POS	POS	POS	POS	POS	POS	POS	POS	POS	POS	POS
13684	3.6	320	160	Indeterminate form	T. cruzi-positive	POS	POS	POS	POS	POS	POS	POS	POS	POS	POS	POS	POS	POS	POS	POS	POS	POS
13749	3.1	160	160	Indeterminate form	T. cruzi-positive	POS	POS	POS	POS	POS	POS	POS	POS	POS	POS	POS	POS	POS	POS	POS	POS	POS
13995	2.2	320	320	Indeterminate form	T. cruzi-positive	POS	POS	POS	POS	POS	POS	POS	POS	POS	POS	POS	POS	POS	POS	POS	POS	POS
14006	2.6	160	320	Indeterminate form	T. cruzi-positive	POS	POS	POS	POS	POS	POS	POS	POS	POS	POS	POS	POS	POS	POS	POS	POS	POS
14046	2	320	160	Indeterminate form	T. cruzi-positive	POS	POS	POS	POS	POS	POS	IND	POS	NEG	POS	NEG	POS	POS	POS	NEG	POS	POS
14148	0.8	<10	80	Not applicable	T. cruzi-negative	POS	POS	POS	POS	POS	POS	IND	POS	NEG	POS	NEG	NEG	POS	NEG	POS	POS	POS
14237	2.8	160	320	Indeterminate form	T. cruzi-positive	POS	POS	POS	POS	POS	POS	POS	POS	POS	POS	POS	POS	POS	POS	POS	POS	POS
14294	0.21	40	<40	Not applicable	Visceral leishmaniasis	POS	POS	POS	POS	POS	POS	POS	POS	POS	POS	POS	POS	NEG	POS	POS	POS	POS
14370	2.6	160	320	Indeterminate form	T. cruzi-positive	POS	POS	POS	POS	POS	POS	POS	POS	NEG	POS	POS	POS	POS	POS	POS	POS	POS
14413	3	160	1280	Indeterminate form	T. cruzi-positive	POS	POS	POS	POS	POS	POS	POS	POS	POS	POS	POS	POS	POS	POS	POS	POS	POS
14443	1.3	160	640	Indeterminate form	T. cruzi-positive	POS	POS	POS	POS	POS	NEG	POS	POS	POS	POS	POS	POS	NEG	POS	POS	POS	POS
14668	0.6	320	<40	Not applicable	Cutaneous leishmaniasis	NEG	NEG	NEG	NEG	NEG	NEG	NEG	POS	NEG	POS	POS	POS	NEG	NEG	NEG	NEG	NEG
14755	4.1	320	80	Indeterminate form	T. cruzi-positive	POS	POS	POS	POS	POS	POS	POS	POS	POS	POS	POS	POS	POS	POS	POS	POS	POS
14772	1.9	320	160	Indeterminate form	T. cruzi-positive	POS	POS	POS	POS	POS	POS	POS	POS	POS	POS	POS	POS	POS	POS	POS	POS	POS
15064	3.2	160	320	Indeterminate form	T. cruzi-positive	POS	POS	POS	POS	POS	POS	POS	POS	POS	POS	POS	POS	POS	POS	POS	POS	POS
15112	4.6	320	320	Indeterminate form	T. cruzi-positive	POS	POS	POS	POS	POS	POS	POS	POS	POS	POS	POS	POS	POS	POS	POS	POS	POS
15133	0.2	20	<40	Not applicable	T. cruzi-negative	NEG	NEG	NEG	NEG	NEG	NEG	NEG	NEG	NEG	NEG	NEG	NEG	NEG	NEG	NEG	NEG	POS
15382	0.22	40	<40	Not applicable	Cutaneous leishmaniasis	NEG	NEG	POS	POS	NEG	NEG	POS	NEG	NEG	POS	POS	POS	NEG	POS	POS	POS	POS
15387	2.1	160	160	Indeterminate form	T. cruzi-positive	POS	POS	POS	POS	POS	POS	POS	POS	POS	POS	POS	POS	POS	POS	POS	POS	POS
15452	0.4	<10	<40	Not applicable	T. cruzi-negative	NEG	NEG	NEG	NEG	NEG	NEG	NEG	NEG	NEG	POS	NEG	POS	NEG	NEG	NEG	POS	NEG
15610	2.9	160	640	Indeterminate form	T. cruzi-positive	IND	IND	POS	POS	POS	IND	POS	POS	POS	POS	POS	POS	NEG	POS	POS	POS	POS
15898	0.3	80	<40	Not applicable	T. cruzi-negative	NEG	NEG	NEG	NEG	NEG	IND	NEG	NEG	NEG	POS	NEG	NEG	NEG	NEG	NEG	NEG	NEG
16050	1.4	320	80	Indeterminate form	T. cruzi-positive	POS	POS	POS	POS	POS	POS	POS	POS	POS	POS	NEG	POS	POS	POS	POS	POS	NEG
16132	2.3	160	320	Indeterminate form	T. cruzi-positive	POS	POS	POS	POS	POS	POS	POS	POS	POS	POS	POS	POS	POS	POS	POS	POS	POS
16183	0.7	160	80	Not applicable	Cutaneous leishmaniasis	NEG	IND	POS	POS	NEG	NEG	IND	NEG	NEG	POS	NEG	POS	POS	NEG	NEG	NEG	NEG
16733	2	160	160	Indeterminate form	T. cruzi-positive	POS	POS	POS	POS	POS	POS	POS	NEG	NEG	POS	NEG	POS	POS	POS	POS	POS	POS
16952	0.4	10	<40	Not applicable	T. cruzi-negative	NEG	NEG	NEG	NEG	NEG	NEG	NEG	NEG	NEG	POS	NEG	NEG	NEG	NEG	NEG	NEG	NEG
17013	2.1	320	160	Indeterminate form	T. cruzi-positive	POS	POS	POS	POS	POS	POS	POS	POS	POS	POS	POS	POS	POS	POS	POS	POS	POS
17075	2.9	320	320	Indeterminate form	T. cruzi-positive	POS	POS	POS	POS	POS	POS	POS	POS	POS	POS	POS	POS	POS	POS	POS	POS	POS
17174	1.8	640	320	Indeterminate form	T. cruzi-positive	POS	POS	POS	POS	POS	POS	POS	POS	POS	POS	POS	POS	POS	POS	POS	POS	POS
17398	3.2	1280	640	Indeterminate form	T. cruzi-positive	POS	POS	POS	POS	POS	POS	POS	POS	POS	POS	POS	POS	POS	POS	POS	POS	POS
17542	2.9	1280	640	Indeterminate form	T. cruzi-positive	POS	POS	POS	POS	POS	POS	POS	POS	POS	POS	POS	POS	POS	POS	POS	POS	POS
17651	0.5	<10	<40	Not applicable	T. cruzi-negative	NEG	NEG	NEG	NEG	NEG	NEG	NEG	NEG	NEG	POS	NEG	POS	NEG	NEG	NEG	NEG	NEG
17678	2	640	160	Indeterminate form	T. cruzi-positive	POS	POS	POS	POS	POS	POS	POS	POS	NEG	POS	POS	POS	POS	POS	POS	POS	POS
17687	1.7	160	320	Indeterminate form	T. cruzi-positive	POS	POS	POS	POS	POS	POS	POS	POS	POS	POS	POS	POS	POS	POS	POS	POS	POS
18131	2.8	640	320	Indeterminate form	T. cruzi-positive	POS	POS	POS	POS	POS	POS	POS	POS	POS	POS	POS	POS	POS	POS	POS	POS	POS
18372	4.5	1280	320	Indeterminate form	T. cruzi-positive	POS	POS	POS	POS	POS	POS	POS	POS	POS	POS	POS	POS	POS	POS	POS	POS	POS
18557	3.1	320	80	Indeterminate form	T. cruzi-positive	POS	POS	POS	POS	POS	POS	POS	POS	NEG	POS	POS	POS	POS	POS	POS	POS	POS
18795	2.4	320	160	Indeterminate form	T. cruzi-positive	POS	POS	POS	POS	POS	IND	POS	POS	POS	IND	POS	NEG	NEG	POS	POS	POS	POS
18803	2.3	320	80	Indeterminate form	T. cruzi-positive	POS	POS	POS	POS	POS	POS	POS	POS	POS	POS	POS	POS	POS	POS	POS	POS	POS
18955	1.7	320	1280	Indeterminate form	T. cruzi-positive	POS	POS	POS	POS	POS	POS	POS	POS	POS	POS	POS	POS	POS	POS	POS	POS	POS
18980	1.8	160	80	Indeterminate form	T. cruzi-positive	POS	POS	POS	POS	POS	POS	POS	NEG	NEG	POS	POS	POS	POS	POS	POS	POS	POS
19065	3.5	1280	640	Indeterminate form	T. cruzi-positive	POS	POS	POS	POS	POS	POS	POS	POS	POS	POS	POS	POS	POS	POS	POS	POS	NEG
19263	3	320	160	Indeterminate form	T. cruzi-positive	POS	POS	POS	POS	POS	POS	POS	POS	POS	POS	POS	POS	POS	POS	POS	POS	POS
19298	2.1	320	160	Indeterminate form	T. cruzi-positive	POS	POS	POS	POS	POS	POS	POS	POS	NEG	POS	POS	NEG	POS	POS	POS	POS	POS
19739	0.7	80	<40	Not applicable	T. cruzi-negative	NEG	NEG	NEG	NEG	NEG	NEG	NEG	NEG	NEG	NEG	NEG	POS	POS	NEG	NEG	POS	POS
19882	1.7	320	160	Indeterminate form	T. cruzi-positive	POS	POS	POS	POS	POS	POS	POS	POS	POS	POS	NEG	POS	POS	POS	POS	POS	POS
19996	4.2	320	640	Indeterminate form	T. cruzi-positive	POS	POS	POS	POS	POS	POS	POS	POS	POS	POS	POS	POS	POS	POS	POS	POS	POS
20161	3.2	320	160	Indeterminate form	T. cruzi-positive	POS	POS	POS	POS	POS	NEG	POS	POS	POS	POS	POS	POS	NEG	POS	POS	POS	POS
20688	0.2	20	<40	Not applicable	T. cruzi-negative	NEG	IND	NEG	NEG	NEG	NEG	NEG	POS	NEG	NEG	NEG	NEG	NEG	NEG	NEG	NEG	NEG
21028	2.1	1280	320	Indeterminate form	T. cruzi-positive	POS	POS	POS	POS	POS	POS	POS	POS	POS	POS	POS	POS	POS	POS	POS	POS	POS
21141	1.5	640	320	Indeterminate form	T. cruzi-positive	POS	POS	POS	NEG	POS	NEG	NEG	NEG	POS	POS	NEG	POS	NEG	POS	POS	POS	POS
21299	0.5	<10	<40	Not applicable	T. cruzi-negative	POS	POS	NEG	NEG	POS	NEG	NEG	NEG	NEG	NEG	NEG	NEG	NEG	NEG	NEG	POS	POS
21560	1.6	320	80	Indeterminate form	T. cruzi-positive	POS	POS	POS	IND	POS	NEG	NEG	NEG	NEG	IND	NEG	POS	POS	POS	POS	POS	POS
21589	0.8	<10	40	Not applicable	T. cruzi-negative	NEG	IND	NEG	NEG	NEG	NEG	NEG	POS	NEG	POS	NEG	POS	NEG	NEG	NEG	NEG	NEG
21813	0.4	<10	320	Not applicable	T. cruzi-negative	NEG	NEG	NEG	NEG	NEG	NEG	NEG	POS	NEG	IND	NEG	NEG	NEG	NEG	NEG	NEG	NEG
22250	0.2	<10	<40	Not applicable	T. cruzi-negative	NEG	NEG	NEG	NEG	NEG	NEG	NEG	NEG	NEG	NEG	NEG	NEG	NEG	NEG	NEG	NEG	NEG
22550	2.7	1280	320	Indeterminate form	T. cruzi-positive	POS	POS	POS	POS	POS	POS	POS	POS	POS	POS	POS	POS	POS	POS	POS	POS	POS
24246	0.3	<10	160	Not applicable	T. cruzi-negative	NEG	NEG	NEG	IND	NEG	NEG	NEG	POS	NEG	IND	NEG	NEG	NEG	NEG	NEG	NEG	NEG
24487	0.2	80	<40	Not applicable	T. cruzi-negative	NEG	NEG	NEG	NEG	NEG	NEG	NEG	NEG	NEG	NEG	NEG	NEG	NEG	NEG	NEG	NEG	NEG
24547	0.3	<10	160	Not applicable	T. cruzi-negative	NEG	NEG	NEG	NEG	NEG	NEG	NEG	POS	NEG	NEG	NEG	NEG	NEG	NEG	NEG	NEG	NEG
24925	1.9	1280	1280	Indeterminate form	T. cruzi-positive	POS	POS	NEG	POS	POS	POS	NEG	POS	POS	POS	NEG	POS	POS	POS	POS	POS	POS
25543	0.8	320	320	Not applicable	Cutaneous leishmaniasis	NEG	POS	NEG	NEG	NEG	NEG	NEG	NEG	NEG	POS	NEG	NEG	NEG	NEG	NEG	NEG	NEG
25885	2.4	640	640	Indeterminate form	T. cruzi-positive	POS	POS	POS	POS	POS	POS	POS	POS	POS	POS	POS	POS	POS	POS	POS	POS	POS
26139	0.1	<10	80	Not applicable	T. cruzi-negative	NEG	NEG	NEG	NEG	NEG	NEG	NEG	POS	NEG	IND	NEG	POS	NEG	NEG	NEG	NEG	NEG
26150	4.2	160	160	Indeterminate form	T. cruzi-positive	POS	POS	POS	POS	POS	POS	POS	POS	POS	POS	POS	POS	POS	POS	POS	POS	POS
26340	1.6	160	320	Indeterminate form	T. cruzi-positive	POS	POS	POS	POS	POS	IND	POS	POS	POS	POS	POS	NEG	NEG	NEG	NEG	POS	POS
26505	2.3	320	160	Indeterminate form	T. cruzi-positive	POS	POS	POS	POS	POS	POS	POS	POS	POS	POS	POS	POS	POS	POS	POS	POS	POS
27400	0.2	160	<40	Not applicable	T. cruzi-negative	NEG	NEG	NEG	NEG	NEG	NEG	NEG	POS	NEG	POS	NEG	POS	NEG	NEG	NEG	NEG	NEG
27421	1.6	160	160	Indeterminate form	T. cruzi-positive	POS	POS	POS	POS	POS	POS	NEG	POS	NEG	POS	NEG	POS	POS	POS	POS	POS	POS
27692	0.4	40	<40	Not applicable	T. cruzi-negative	NEG	NEG	NEG	NEG	NEG	NEG	NEG	NEG	NEG	IND	NEG	NEG	NEG	NEG	NEG	NEG	NEG
27693	0.1	40	<40	Not applicable	T. cruzi-negative	NEG	NEG	NEG	NEG	NEG	NEG	NEG	NEG	NEG	IND	NEG	NEG	NEG	NEG	NEG	POS	NEG
27916	4.1	1280	320	Indeterminate form	T. cruzi-positive	POS	POS	POS	POS	POS	POS	POS	POS	POS	POS	POS	POS	POS	POS	POS	POS	POS
28273	1.9	160	320	Indeterminate form	T. cruzi-positive	POS	POS	POS	POS	POS	POS	POS	POS	POS	POS	NEG	POS	POS	POS	POS	POS	POS
28364	0.2	10	80	Not applicable	T. cruzi-negative	NEG	NEG	NEG	NEG	NEG	NEG	NEG	POS	POS	IND	NEG	NEG	NEG	NEG	NEG	NEG	NEG
29042	3.3	320	640	Indeterminate form	T. cruzi-positive	POS	POS	POS	POS	POS	POS	POS	POS	POS	POS	POS	POS	POS	POS	POS	POS	POS
29125	0.4	40	<40	Not applicable	T. cruzi-negative	POS	POS	POS	POS	POS	NEG	NEG	NEG	NEG	NEG	NEG	NEG	POS	NEG	NEG	POS	POS
29232	2.6	160	320	Indeterminate form	T. cruzi-positive	POS	POS	POS	POS	POS	POS	POS	POS	POS	POS	POS	POS	POS	POS	POS	POS	POS
29357	1.5	160	320	Indeterminate form	T. cruzi-positive	POS	POS	POS	POS	POS	POS	POS	POS	POS	POS	POS	POS	POS	POS	POS	POS	POS
29545	0.5	<10	<40	Not applicable	T. cruzi-negative	POS	NEG	IND	NEG	POS	NEG	NEG	NEG	NEG	NEG	NEG	NEG	POS	NEG	NEG	POS	NEG
29560	1.8	320	160	Indeterminate form	T. cruzi-positive	IND	POS	POS	POS	IND	IND	NEG	POS	NEG	IND	NEG	NEG	POS	POS	POS	POS	POS
29845	0.4	<10	320	Not applicable	T. cruzi-negative	NEG	NEG	NEG	NEG	NEG	NEG	NEG	POS	NEG	POS	NEG	POS	NEG	NEG	NEG	POS	NEG
29903	2.3	640	160	Indeterminate form	T. cruzi-positive	POS	POS	POS	POS	POS	POS	POS	NEG	NEG	POS	POS	POS	POS	POS	POS	POS	POS
30167	0.9	1280	<40	Not applicable	Visceral leishmaniasis	NEG	IND	POS	POS	NEG	POS	POS	NEG	NEG	POS	POS	NEG	NEG	NEG	NEG	NEG	POS
30340	1.3	160	160	Indeterminate form	T. cruzi-positive	POS	NEG	POS	POS	POS	NEG	POS	POS	NEG	POS	POS	POS	NEG	POS	POS	POS	POS
30528	0.4	40	<40	Not applicable	T. cruzi-negative	NEG	NEG	POS	NEG	NEG	NEG	NEG	NEG	NEG	IND	NEG	NEG	NEG	NEG	NEG	NEG	POS
31251	3.1	640	80	Indeterminate form	T. cruzi-positive	POS	POS	POS	POS	POS	POS	POS	POS	POS	POS	POS	POS	POS	POS	POS	POS	POS
32632	1.3	160	80	Indeterminate form	T. cruzi-positive	POS	POS	POS	POS	POS	POS	POS	POS	NEG	POS	POS	NEG	POS	POS	POS	POS	POS
32654	2.7	320	320	Indeterminate form	T. cruzi-positive	POS	POS	POS	POS	POS	POS	POS	POS	NEG	POS	POS	POS	POS	NEG	POS	POS	POS
32676	0.23	1280	<40	Not applicable	Visceral leishmaniasis	NEG	NEG	POS	POS	NEG	NEG	POS	NEG	NEG	POS	NEG	NEG	NEG	NEG	POS	POS	POS
32820	1.3	80	80	Indeterminate form	T. cruzi-positive	POS	POS	POS	POS	POS	POS	POS	NEG	NEG	POS	POS	NEG	POS	NEG	NEG	POS	POS
32855	2.5	320	160	Indeterminate form	T. cruzi-positive	POS	POS	POS	POS	POS	IND	POS	NEG	NEG	POS	POS	POS	POS	POS	POS	POS	POS
33384	3.5	160	80	Indeterminate form	T. cruzi-positive	POS	POS	POS	POS	POS	POS	POS	POS	NEG	POS	POS	POS	POS	POS	POS	POS	POS
33601	1.5	160	320	Indeterminate form	T. cruzi-positive	POS	POS	POS	POS	POS	POS	POS	POS	NEG	POS	NEG	NEG	POS	POS	POS	POS	POS
33606	0.3	<10	<40	Not applicable	T. cruzi-negative	NEG	NEG	NEG	NEG	NEG	NEG	NEG	NEG	NEG	NEG	NEG	NEG	NEG	NEG	NEG	NEG	NEG
33621	1.5	640	320	Indeterminate form	T. cruzi-positive	POS	POS	POS	POS	POS	IND	POS	POS	POS	POS	POS	POS	POS	POS	POS	POS	POS
33627	2.3	5120	1280	Indeterminate form	T. cruzi-positive	POS	POS	POS	POS	POS	POS	POS	POS	POS	POS	POS	POS	POS	POS	POS	POS	POS
33645	1.8	2560	160	Indeterminate form	T. cruzi-positive	POS	POS	POS	POS	POS	POS	POS	POS	POS	POS	POS	POS	POS	POS	POS	POS	POS
33675	2.6	5120	640	Indeterminate form	T. cruzi-positive	POS	POS	POS	POS	POS	POS	POS	POS	POS	POS	POS	POS	POS	POS	POS	POS	POS
33690	0.5	<10	<40	Not applicable	T. cruzi-negative	POS	IND	NEG	NEG	IND	NEG	NEG	NEG	NEG	NEG	NEG	NEG	NEG	NEG	NEG	NEG	POS
33711	0.2	10	<40	Not applicable	T. cruzi-negative	NEG	NEG	NEG	NEG	NEG	NEG	NEG	POS	NEG	NEG	NEG	NEG	NEG	NEG	NEG	NEG	NEG
33735	0.1	<10	<40	Not applicable	T. cruzi-negative	NEG	NEG	NEG	NEG	NEG	NEG	NEG	NEG	NEG	NEG	NEG	NEG	NEG	NEG	NEG	NEG	POS
33741	0.2	<10	<40	Not applicable	T. cruzi-negative	NEG	NEG	NEG	NEG	NEG	NEG	NEG	NEG	NEG	NEG	NEG	NEG	NEG	NEG	NEG	NEG	NEG
33748	3.3	320	80	Indeterminate form	T. cruzi-positive	POS	POS	POS	POS	POS	POS	POS	POS	NEG	POS	NEG	POS	POS	POS	POS	POS	POS
33791	2.5	640	160	Indeterminate form	T. cruzi-positive	POS	IND	POS	POS	POS	IND	POS	POS	POS	POS	POS	POS	NEG	POS	POS	POS	POS
33799	0.2	10	<40	Not applicable	T. cruzi-negative	NEG	NEG	NEG	NEG	NEG	NEG	NEG	NEG	NEG	NEG	NEG	NEG	NEG	NEG	NEG	NEG	NEG
33800	0.2	<10	<40	Not applicable	T. cruzi-negative	NEG	NEG	NEG	NEG	NEG	NEG	NEG	NEG	NEG	IND	NEG	NEG	NEG	NEG	NEG	NEG	NEG
33803	0.1	2560	40	Not applicable	Visceral leishmaniasis	NEG	NEG	NEG	POS	NEG	NEG	POS	POS	NEG	POS	POS	POS	NEG	NEG	NEG	NEG	NEG
33828	1.8	5120	160	Indeterminate form	T. cruzi-positive	POS	POS	POS	POS	POS	POS	POS	POS	POS	POS	POS	POS	POS	POS	POS	POS	POS
33868	0.2	<10	<40	Not applicable	T. cruzi-negative	NEG	NEG	NEG	NEG	NEG	NEG	NEG	NEG	NEG	NEG	NEG	NEG	NEG	NEG	NEG	NEG	NEG
33872	0.2	<10	<40	Not applicable	T. cruzi-negative	NEG	NEG	NEG	NEG	NEG	IND	NEG	NEG	NEG	NEG	NEG	NEG	NEG	NEG	NEG	NEG	NEG
33876	1.9	640	640	Indeterminate form	T. cruzi-positive	POS	POS	POS	POS	POS	POS	POS	POS	POS	POS	POS	POS	POS	POS	POS	POS	POS
34022	2.1	160	160	Indeterminate form	T. cruzi-positive	POS	POS	POS	POS	POS	POS	POS	POS	NEG	IND	POS	POS	POS	POS	POS	POS	POS
34130	2.2	640	160	Indeterminate form	T. cruzi-positive	POS	POS	POS	POS	POS	POS	POS	POS	NEG	POS	POS	POS	POS	POS	POS	POS	POS
34178	3.8	640	160	Indeterminate form	T. cruzi-positive	POS	POS	POS	POS	POS	POS	POS	POS	POS	POS	POS	POS	POS	POS	POS	POS	POS
34300	0.4	10	<40	Not applicable	T. cruzi-negative	NEG	NEG	NEG	NEG	NEG	NEG	NEG	POS	NEG	NEG	NEG	NEG	NEG	NEG	NEG	NEG	NEG
34319	0.2	<10	<40	Not applicable	T. cruzi-negative	NEG	NEG	NEG	NEG	NEG	NEG	NEG	NEG	NEG	NEG	NEG	NEG	NEG	NEG	NEG	NEG	NEG
34365	2.3	160	320	Indeterminate form	T. cruzi-positive	POS	IND	POS	POS	POS	POS	POS	POS	NEG	POS	POS	POS	POS	POS	POS	POS	POS
34415	0.6	<10	<40	Not applicable	T. cruzi-negative	NEG	NEG	NEG	NEG	NEG	NEG	NEG	NEG	NEG	POS	NEG	POS	NEG	NEG	NEG	POS	NEG
34423	0.6	10	<40	Not applicable	T. cruzi-negative	NEG	NEG	NEG	NEG	NEG	POS	NEG	NEG	NEG	NEG	NEG	NEG	NEG	NEG	NEG	NEG	NEG
34465	0.2	10	<40	Not applicable	T. cruzi-negative	NEG	NEG	NEG	NEG	NEG	NEG	NEG	NEG	NEG	NEG	NEG	NEG	NEG	NEG	NEG	NEG	NEG
34478	0.3	<10	<40	Not applicable	T. cruzi-negative	NEG	NEG	NEG	NEG	NEG	NEG	NEG	NEG	NEG	NEG	NEG	NEG	NEG	NEG	NEG	NEG	NEG
34484	0.4	<10	<40	Not applicable	T. cruzi-negative	NEG	NEG	NEG	NEG	NEG	NEG	NEG	NEG	NEG	IND	NEG	NEG	NEG	NEG	NEG	NEG	NEG
34527	0.4	<10	<40	Not applicable	T. cruzi-negative	NEG	NEG	NEG	NEG	NEG	NEG	NEG	NEG	NEG	NEG	NEG	NEG	NEG	NEG	NEG	NEG	POS
34615	2.1	160	40	Indeterminate form	T. cruzi-positive	POS	POS	POS	POS	POS	IND	POS	POS	NEG	POS	NEG	POS	POS	POS	POS	POS	POS
34665	1.4	2560	160	Indeterminate form	T. cruzi-positive	POS	POS	POS	POS	POS	POS	POS	POS	NEG	POS	POS	POS	POS	POS	POS	POS	POS
34795	0.3	10	<40	Not applicable	T. cruzi-negative	NEG	NEG	NEG	NEG	NEG	NEG	NEG	NEG	NEG	NEG	NEG	NEG	NEG	NEG	NEG	NEG	NEG
34810	0.4	<10	<40	Not applicable	T. cruzi-negative	NEG	NEG	NEG	NEG	NEG	NEG	NEG	NEG	NEG	NEG	NEG	NEG	POS	NEG	NEG	POS	NEG
34842	0.2	<10	<40	Not applicable	T. cruzi-negative	NEG	NEG	NEG	NEG	NEG	NEG	NEG	NEG	NEG	NEG	NEG	NEG	NEG	NEG	NEG	NEG	NEG
34877	0.3	<10	<40	Not applicable	T. cruzi-negative	NEG	NEG	NEG	NEG	NEG	NEG	NEG	NEG	NEG	NEG	NEG	NEG	NEG	NEG	NEG	NEG	NEG
34888	0.4	<10	<40	Not applicable	T. cruzi-negative	NEG	NEG	NEG	NEG	NEG	NEG	NEG	NEG	NEG	NEG	NEG	NEG	NEG	NEG	NEG	NEG	NEG
34977	0.2	10	<40	Not applicable	T. cruzi-negative	NEG	NEG	NEG	NEG	NEG	NEG	NEG	NEG	NEG	NEG	NEG	NEG	NEG	NEG	NEG	NEG	NEG
34983	0.3	10	<40	Not applicable	T. cruzi-negative	NEG	NEG	NEG	NEG	NEG	NEG	NEG	NEG	NEG	NEG	NEG	NEG	NEG	NEG	NEG	POS	NEG
35084	4	160	80	Indeterminate form	T. cruzi-positive	POS	POS	POS	POS	POS	IND	POS	POS	POS	POS	POS	POS	POS	POS	POS	POS	NEG
35096	0.4	<10	<40	Not applicable	T. cruzi-negative	NEG	NEG	NEG	NEG	NEG	NEG	NEG	NEG	NEG	NEG	NEG	POS	NEG	NEG	NEG	NEG	NEG
35104	0.2	10	<40	Not applicable	T. cruzi-negative	NEG	NEG	NEG	NEG	NEG	NEG	NEG	NEG	NEG	NEG	NEG	NEG	POS	NEG	NEG	NEG	NEG
35133	0.5	<10	<40	Not applicable	T. cruzi-negative	NEG	NEG	NEG	NEG	NEG	POS	NEG	NEG	NEG	NEG	NEG	NEG	POS	NEG	NEG	NEG	NEG
35167	0.3	<10	<40	Not applicable	T. cruzi-negative	NEG	NEG	NEG	NEG	NEG	NEG	NEG	NEG	NEG	NEG	NEG	NEG	NEG	NEG	NEG	NEG	NEG
35535	3.7	80	320	Indeterminate form	T. cruzi-positive	POS	POS	POS	POS	POS	POS	POS	POS	NEG	POS	POS	NEG	POS	POS	POS	POS	POS
35716	1.6	320	320	Indeterminate form	T. cruzi-positive	POS	POS	POS	POS	POS	POS	POS	POS	POS	POS	POS	POS	POS	POS	POS	POS	POS
35802	0.11	<10	40	Not applicable	Toxoplasmosis	IND	NEG	NEG	NEG	NEG	NEG	NEG	NEG	NEG	NEG	NEG	POS	NEG	NEG	NEG	NEG	NEG
35803	0.24	40	<40	Not applicable	Toxoplasmosis	NEG	NEG	NEG	NEG	NEG	NEG	NEG	NEG	NEG	POS	NEG	NEG	NEG	NEG	NEG	NEG	POS
35804	0.12	40	<40	Not applicable	Visceral leishmaniasis	NEG	NEG	NEG	NEG	NEG	NEG	NEG	NEG	NEG	NEG	NEG	NEG	NEG	NEG	NEG	NEG	NEG
35805	0.13	160	320	Not applicable	Visceral leishmaniasis	NEG	NEG	POS	POS	NEG	NEG	POS	POS	NEG	POS	POS	POS	NEG	NEG	NEG	NEG	POS
35806	0.14	320	40	Not applicable	Visceral leishmaniasis	NEG	NEG	POS	POS	NEG	NEG	POS	POS	NEG	POS	POS	POS	NEG	NEG	NEG	NEG	POS
35807	0.15	<10	<40	Not applicable	Toxoplasmosis	NEG	NEG	NEG	NEG	NEG	NEG	NEG	NEG	NEG	NEG	NEG	NEG	NEG	NEG	NEG	POS	NEG
35808	0.16	320	40	Not applicable	Visceral leishmaniasis	IND	NEG	POS	POS	NEG	NEG	POS	POS	POS	POS	POS	POS	NEG	NEG	NEG	NEG	POS
35809	0.17	10	<40	Not applicable	Toxoplasmosis	NEG	NEG	NEG	NEG	NEG	POS	NEG	NEG	NEG	NEG	NEG	NEG	NEG	NEG	NEG	NEG	NEG
